# Supplementary material for: Escalation Time to Open Triple Combination Therapy from the Initiation of LAMA versus ICS/LABA in COPD Management: Findings from Comparing the Incidence of Tiotropium and ICS/LABA in Real-World Use in South Korea (CITRUS) Study
Source: J Pers Med. 2021 Dec 7;11(12):1325. doi: 10.3390/jpm11121325 (PMC8703927; doi:10.3390/jpm11121325)
Supplement: Supplementary file 1 [file jpm-11-01325-s001.zip]

Archive with 1 entries (1 files):
- jpm-1446922-supplementary.pdf
